# Supplementary material for: Validity of the estimated angular information obtained using an inertial motion capture system during standing trunk forward and backward bending
Source: BMC Sports Sci Med Rehabil. 2024 Jul 17;16:154. doi: 10.1186/s13102-024-00942-1 (PMC11253345; doi:10.1186/s13102-024-00942-1)
Supplement: Supplementary file 1 — Supplementary Material 1 [file 13102_2024_942_MOESM1_ESM.xlsx]

## Sheet: Sheet1
	Trunk forward bending
	CoSp										MaSp
	T1		T7		L1		L3		S2		T1		T7		L1		L3		S2
	Eluer_angle	MS_angle	Eluer_angle	MS_angle	Eluer_angle	MS_angle	Eluer_angle	MS_angle	Eluer_angle	MS_angle	Eluer_angle	MS_angle	Eluer_angle	MS_angle	Eluer_angle	MS_angle	Eluer_angle	MS_angle	Eluer_angle	MS_angle
No1	58	56	57	56	58	56	56	55	54	55	55	63	54	62	54	64	54	62	52	62
No2	47	47	53	46	50	47	51	46	47	47	48	49	49	51	48	51	48	49	47	49
No3	61	54	62	56	62	56	62	57	59	56	59	56	60	57	60	57	60	56	60	56
No4	53	56	51	56	53	56	48	56	53	56	51	56	50	56	50	55	50	55	49	55
No5	59	59	60	59	59	59	58	58	58	60	48	56	48	55	48	55	47	55	48	55
No6	45	51	56	56	54	55	55	54	46	56	45	45	44	47	44	46	43	44	42	43
No7	51	43	56	55	56	55	55	54	56	54	53	52	65	64	64	64	64	63	64	63
No8	46	44	47	46	46	46	47	45	47	45	41	48	41	50	41	49	41	50	40	49
No9	56	51	67	61	66	60	66	60	64	59	47	51	49	51	49	51	48	51	46	51
No10	62	52	61	63	63	63	63	62	63	52	52	59	51	58	49	57	47	57	46	56
No11	50	46	56	48	57	46	47	46	48	46	53	59	52	58	52	58	51	58	49	58
No12	44	38	56	46	53	45	54	42	47	45	33	38	34	39	34	39	34	39	34	38
AVG	52.6667	49.75	56.8333	54	56.4167	53.6667	55.1667	52.9167	53.5	52.5833	48.75	52.6667	49.75	54	49.4167	53.8333	48.9167	53.25	48.0833	52.9167
SD	6.44323	6.23954	5.27142	6.03023	5.68024	6.12496	6.30776	6.52907	6.54356	5.46823	6.89038	6.95875	8.11424	6.86228	7.94822	7.18374	8.0392	7.03401	8.10677	7.34177
pValue	0.2721		0.2334		0.2664		0.3998		0.7132		0.1798		0.1798		0.1673		0.1739		0.1401
ICC(2,3)	0.803786		0.768559		0.817608		0.8271		0.800763		0.852777		0.866523		0.861355		0.839405		0.822905
Legend: CoSp = comfortable speed, MaSp = maximum speed, MS angle = motion sensor angle, AVG = average, SD = standard deviation, ICC = intraclass correlation coefficients
	Trunk backward bending
	CoSp										MaSp
	T1		T7		L1		L3		S2		T1		T7		L1		L3		S2
	Eluer_angle	MS_angle	Eluer_angle	MS_angle	Eluer_angle	MS_angle	Eluer_angle	MS_angle	Eluer_angle	MS_angle	Eluer_angle	MS_angle	Eluer_angle	MS_angle	Eluer_angle	MS_angle	Eluer_angle	MS_angle	Eluer_angle	MS_angle
No1	55	58	54	56	46	56	54	50	61	51	58	58	59	56	59	57	62	54	65	36
No2	55	42	59	56	45	56	56	55	22	13	49	46	49	45	41	44	48	42	26	34
No3	52	44	47	42	43	45	45	38	41	41	47	54	51	52	50	50	54	51	51	49
No4	44	38	62	55	50	54	62	55	52	57	48	46	62	47	45	56	53	56	41	61
No5	61	69	62	69	64	68	72	73	67	67	53	52	54	53	55	54	53	54	56	54
No6	55	50	55	48	48	46	49	46	67	61	52	51	46	46	50	43	59	47	67	48
No7	54	50	56	44	50	42	54	46	48	45	61	52	62	58	66	56	64	56	49	56
No8	65	66	72	67	65	67	69	63	70	65	59	64	61	63	65	62	50	60	61	60
No9	67	68	71	68	61	70	67	58	71	48	57	53	65	66	71	68	47	47	34	33
No10	62	55	59	55	59	52	57	50	59	49	65	59	66	58	61	56	60	55	60	53
No11	57	60	55	58	58	57	59	57	54	54	48	48	48	48	43	47	48	44	41	41
No12	63	60	66	60	62	60	64	59	62	57	50	45	50	46	50	48	52	46	50	43
AVG	57.5	55	59.8333	56.5	54.25	56.0833	59	54.1667	56.1667	50.6667	53.9167	52.3333	56.0833	53.1667	54.6667	53.4167	54.1667	51	50.0833	47.3333
SD	6.41731	10.3309	7.27178	8.82661	8.02411	9.11999	8.12404	9.09379	14.1346	14.2212	5.93079	5.80491	7.16631	7.08177	9.73591	7.37882	5.78137	5.65685	12.6739	9.87498
pValue	0.4839		0.3236		0.6063		0.1836		0.3523		0.5155		0.3268		0.7264		0.1888		0.5593
ICC(2,3)	0.857829		0.855227		0.849404		0.896956		0.900446		0.826866		0.842532		0.891983		0.592593		0.569946
Legend: CoSp = comfortable speed, MaSp = maximum speed, MS angle = motion sensor angle, AVG = average, SD = standard deviation, ICC = intraclass correlation coefficients
